# Supplementary material for: Application of Biomimetic Chromatography and QSRR Approach for Characterizing Organophosphate Pesticides
Source: Int J Mol Sci. 2025 Feb 21;26(5):1855. doi: 10.3390/ijms26051855 (PMC11898958; doi:10.3390/ijms26051855)
Supplement: Supplementary file 1 [file ijms-26-01855-s001.zip]

Archive with 1 entries (1 files):
- ijms-3441047-supplementary.pdf
